# Supplementary material for: Diversity in the Common Fold: Structural Insights into Class D β-Lactamases from Gram-Negative Pathogens
Source: Pathogens. 2025 Aug 1;14(8):761. doi: 10.3390/pathogens14080761 (PMC12389319; doi:10.3390/pathogens14080761)
Supplement: Supplementary file 1 [file pathogens-14-00761-s001.zip]

Archive with 1 entries (1 files):
- pathogens-3761291-supplementary.pdf
